# Supplementary material for: Mesenchymal glioma stem cells trigger vasectasia—distinct neovascularization process stimulated by extracellular vesicles carrying EGFR
Source: Nat Commun. 2024 Apr 3;15:2865. doi: 10.1038/s41467-024-46597-x (PMC10991552; doi:10.1038/s41467-024-46597-x)
Supplement: Supplementary file 4 — Source Data [file 41467_2024_46597_MOESM4_ESM.xlsx]

## Sheet: Figure 1a
Survival of tumor bearing mice
		Days	157 PN	83 MES	1005 MES	528PN
		10
		14			1
		15			1
		15			1
		15
		15
		16
		17			1
		17			1
		18
		19		1
		19		1
		21		1
		22		1
		23		1
		66				1
		80				1
		92				1
		93				1
		93	1
		95				1
		102	1
		109	1
		121	1
		126	1

## Sheet: Figure 1c
Vascular diameter
	157 PN	528	1005 MES	83 MES
Data 1	11.13	10	112.19	21.26
Data 2	10.2	17.82	135.68	24.64
Data 3	12.36	6.8	53.19	19.81
Data 4	8.97	10.2	80.7	15.27
Data 5	13.49	11.6	134.25	27.52
Data 6	12.14	9.8	100.38	30.55
Data 7	19.9	11.7	105.78	45.34
Data 8	27.56	15	197.04	20
Data 9	13.83	6.5	92.89	18.63
Data 10	21.21	8.02	161.81	24.97
Data 11	17.02	9.55	51.12	30.7
Data 12	10.67	13.06	63.1	45.31
Data 13	22.27	13.8	100.5	34.07
Data 14	18.19	12.4	302.14	73.67
Data 15	9.75	13.93	61.19	28.68
Data 16	15.31	11.23	62.2	53.45
Data 17	10.64	13.3	42.77	30.22
Data 18	12.71	12.07	86.68	102.07
Data 19	9.17	18.62	28.55	92.86
Data 20	20.54	10.14	37.66	61.46
Data 21	13.78	8.22	46.02	58.29
Data 22	12.36	10.5	94.82	116.13
Data 23	10.89	12.83	68.56	45.12
Data 24	13.38	14.07	121.02	108
Data 25	15.97	13.14	167.13	36.67
Data 26	17.21	11.45	85.2	104.18
Data 27	15.51	9.92	124.38	74.51
Data 28	17.66	6.84	43.15	73.65
Data 29	12.71	16.22	74.64	92.86
Data 30	11.9	15.76	24.84	170
Data 31	10.58	13.13	65.61	81.13
Data 32	11.12	11.33	26.69	105.26
Data 33	10.64	7.97	86.62	93.42
Data 34	11.22	12.6	63.92	51.55
Data 35	16.68	10.48	42.49	77.06
Data 36	7.77	14.82	56.14	22.92
Data 37	12.92	15.03	138.28	54.32
Data 38	6.03	19.91	53.85	41.99
Data 39	11.13	10.64	126.2	87.45
Data 40	9.3	18.1	161.28	28.99
Data 41	11.72		50.46	33.09
Data 42	13.9		119.65	47.71
Data 43	12.97		125.12	49.98
Data 44	16.3		46.46	46.46
Data 45	11.9		106.7	106.7

## Sheet: Figure 1d
Microvascular density
	157 PN	528 PN	1005 MES	83 MES
Data 1	28	30	8	9
Data 2	30	21	5	12
Data 3	32	38	4	5
Data 4	33	39	10	7
Data 5	35	35	2	8
Data 6	25	29	7	10
Data 7	34	31	12	6
Data 8	35	27
Data 9		28
Data 10		35
Data 11		26
Data 12		27
Data 13		34

## Sheet: Figure 1f
Aortic ring assay condition media
		CTRL	157	1079	1005	83	VEGF
	Data 1	600	1439	3486	3120	4142	4829
	Data 2	721	2609	1905	3675	5103	4732
	Data 3	660.5	1645	2949	3397.5	4188	4780.5

## Sheet: Figure 1h
Aortic ring assay supernatant
		CTRL	157	1079	1005	83	VEGF
	Data 1	0	1350	2022	1167	1174	4267
	Data 2	20	1548	1844	1423	1278	3184
	Data 3	0	1835	1910	950	883	3069

## Sheet: Figure 1i
Aortic ring assay Extracellular vesicles
		CTRL	157	1079	1005	83	VEGF
	Data 1	10	261	580	1765	1916	4267
	Data 2	24	742	357	2138	2052	3184
	Data 3	33	618	468	1304	2552	4732

## Sheet: Figure 1j
VEGF Elisa
		157 EVs	1079 EVs	1005 EVs	83 EVs	157 SUP	1079 SUP	1005 SUP	83 SUP
	Data 1	28.3827	41.3573	42.1526	13.7858	294.121	595.962	382.861	469.192
	Data 2	30.3048	46.6432	45.0839	15.5477	333.045	650.744	424.828	579.716
	Data 3	32.374	42.6266	43.6183	18.9826	313.583	623.353	366.869	485.37
	Data 4	29.3438	44.0002		15.8886	401.085	657.8	354.653	501.557
			1.21413e-05	1.30016e-08	8.08061e-06	9.83447e-07

## Sheet: Figure 2a
huvec RTK
		Type
	EGFR	MES GSC EVs	927690	Data 1
		MES GSC EVs	607863	Data 2
		PN GSC EVs	6360	Data 1
		PN GSC EVs	9332.75	Data 2
	VEGFR-1	MES GSC EVs	160461	Data 1
		MES GSC EVs	150367	Data 2
		PN GSC EVs	69427.2	Data 1
		PN GSC EVs	40129	Data 2
	ALK	MES GSC EVs	143508	Data 1
		MES GSC EVs	146867	Data 2
		PN GSC EVs	7818	Data 1
		PN GSC EVs	-12813.9	Data 2
	VEGFR-2	MES GSC EVs	94928.5	Data 1
		MES GSC EVs	99286.8	Data 2
		PN GSC EVs	30160.5	Data 1
		PN GSC EVs	6739	Data 2
	ROR-1	MES GSC EVs	96497	Data 1
		MES GSC EVs	74612.8	Data 2
		PN GSC EVs	13935.8	Data 1
		PN GSC EVs	-12190	Data 2
	FGFR-3	MES GSC EVs	62011.5	Data 1
		MES GSC EVs	30068.5	Data 2
		PN GSC EVs	-16011.1	Data 1
		PN GSC EVs	-28656.1	Data 2
	EphR	MES GSC EVs	28568.8	Data 1
		MES GSC EVs	26616.8	Data 2
		PN GSC EVs	-27856.1	Data 1
		PN GSC EVs	-36997.5	Data 2
	Axl	MES GSC EVs	96392	Data 1
		MES GSC EVs	109498	Data 2
		PN GSC EVs	-3016.25	Data 1
		PN GSC EVs	-11225.2	Data 2

## Sheet: Figure 2b
	anti-EGFR							anti-pEGFR								anti b-Actin

## Sheet: Figure 2c
anti-HUMAN EGFR and anti b-tubulin

[truncated: 33 more sheets: Figure 2d, Figure 2e, Figure 2g, Figure 2f, Figure 3a, Figure 3b, Figure 3c, Figure 3d, Figure 3f, Figure 3h, Figure 3i, Figure 4a, Figure 4g, Figure 5b, Figure 5d, Figure 5e, Figure S1a, Figure S1c, Figure S1d, Figure S2a …]
